# Supplementary material for: Aging impairs peroxisome biogenesis in human B cells
Source: J Gerontol A Biol Sci Med Sci. 2025 Jul 9;81(2):glaf148. doi: 10.1093/gerona/glaf148 (PMC12832945; doi:10.1093/gerona/glaf148)
Supplement: glaf148_Supplementary_Data [file glaf148_supplementary_data.zip]

Archive with 2 entries (1 files):
- suppl_data/
- suppl_data/PBMC Project figures_Main_v3b_suppl.pdf
